# Supplementary material for: Analysis of numerical modeling of steady-state modes of methane–hydrogen mixture transportation through a compressor station to reduce CO2 emissions
Source: Sci Rep. 2024 May 8;14:10605. doi: 10.1038/s41598-024-61361-3 (PMC11636934; doi:10.1038/s41598-024-61361-3)
Supplement: Supplementary file 1 — Supplementary Information. [file 41598_2024_61361_MOESM1_ESM.zip]

Archive with 4 entries (4 files):
- Supplementary 1_Hydrogen supply to dry gas-dynamic seals.exe
- Supplementary 2_Operating principle of dry gas dynamic seals.exe
- Translation of 1st Supplementary file in English.jpg
- Translation of 2nd Supplementary file in English.png
